# Supplementary material for: Bis[(diamino­methyl­idene)aza­nium] 5-(1-oxido-1H-1,2,3,4-tetra­zol-5-yl)-1H-1,2,3,4-tetra­zol-1-olate
Source: Acta Crystallogr Sect E Struct Rep Online. 2012 Apr 13;68(Pt 5):o1376. doi: 10.1107/S1600536812014456 (PMC3344506; doi:10.1107/S1600536812014456)
Supplement: Supplementary file 1 [file e-68-o1376-sup1.cif]

##############################################################################
#                                                                            #
# This CIF contains the data in a paper accepted for publication in          #
# Acta Crystallographica Section E. It conforms to the requirements of       #
# Notes for Authors for Acta Crystallographica Section E, and has been       #
# peer reviewed under the auspices of the IUCr Commission on Journals.       #
#                                                                            #
# Full details of the Crystallographic Information File format               #
# are given in the paper "The Crystallographic Information File (CIF):       #
# a New Standard Archive File for Crystallography" by S. R. Hall, F. H.      #
# Allen and I. D. Brown [Acta Cryst. (1991), A47, 655-685].                  #
#                                                                            #
# The current version of the core CIF dictionary is obtainable from          #
# ftp://ftp.iucr.org/pub/cif_core.dic.                                       #
#                                                                            #
# Software is freely available for graphical display of the structure(s)     #
# in this CIF. For information consult the CIF software page                 #
# http://www.iucr.org/resources/cif/software.                                #
#                                                                            #
# This file may be used for bona fide research purposes within the           #
# scientific community so long as proper attribution is given to the journal # 
# article from which it was obtained.                                        #
#                                                                            #
##############################################################################
data_global
_audit_creation_method     SHELXL-97
_journal_date_recd_electronic     2012-04-02
_journal_date_accepted     2012-04-03
_journal_name_full     'Acta Crystallographica, Section E'
_journal_year     2012
_journal_volume     68
_journal_issue      5
_journal_page_first     o1376
_journal_page_last     o1376
_journal_paper_category     QO
_journal_paper_doi     10.1107/S1600536812014456
_journal_coeditor_code     BT5870
_publ_contact_author
;
     Dr. Seik Weng Ng
     Department of Chemistry
     University of Malaya
     50603 Kuala Lumpur
     Malaysia
;
_publ_contact_author_email     seikweng@um.edu.my
_publ_contact_author_fax     '03 7967 4193'
_publ_contact_author_phone     '03 7967 6778'
_publ_section_title
;\
Bis[(diaminomethylidene)azanium]
5-(1-oxido-1<i>H</i>-1,2,3,4-tetrazol-5-yl)-1<i>H</i>-1,2,3,4-tetrazol-1-\
olate
;
loop_
    _publ_author_name
    _publ_author_address
    'Fan, Rong'
;
Shanghai Institute of Materia Medica
Chinese Academy of Sciences
Shanghai 201203
People's Republic of China
;
    'Li, Ping'
;
Jining Teachers College
Department of Chemistry
Wulanchabu 012000
Inner Mongolia
People's Republic of China
;
    'Ng, Seik Weng'
;
     Department of Chemistry
     University of Malaya
     50603 Kuala Lumpur
     Malaysia
     and
     Chemistry Department
     King Abdulaziz University
     PO Box 80203 Jeddah
     Saudi Arabia
;
data_I
_audit_creation_method     SHELXL-97
_chemical_name_systematic
;
Bis[(diaminomethylidene)azanium] 5-(1-oxido-1<i>H</i>-1,2,3,4-tetrazol-5-yl)-
1<i>H</i>-1,2,3,4-tetrazol-1-olate
;
_chemical_name_common     ?
_chemical_formula_moiety     '2(C H6 N3 +), C2 N8 O2 2-'
_chemical_formula_sum     'C4 H12 N14 O2'
_chemical_formula_iupac     '2C H6 N3 +, C2 N8 O2 2-'
_chemical_formula_weight     288.28
_chemical_melting_point     ?
_symmetry_cell_setting     monoclinic
_symmetry_space_group_name_H-M     'P 21/c'
_symmetry_space_group_name_Hall     '-P 2ybc'
loop_
    _symmetry_equiv_pos_as_xyz
    'x, y, z'
    '-x, y+1/2, -z+1/2'
    '-x, -y, -z'
    'x, -y-1/2, z-1/2'
_cell_length_a     3.6477(3)
_cell_length_b     16.9661(12)
_cell_length_c     9.5465(7)
_cell_angle_alpha     90.00
_cell_angle_beta     97.4650(10)
_cell_angle_gamma     90.00
_cell_volume     585.80(8)
_cell_formula_units_Z     2
_cell_measurement_reflns_used     2581
_cell_measurement_theta_min     2.4639
_cell_measurement_theta_max     28.4925
_cell_measurement_temperature     293(2)
_exptl_crystal_description     prism
_exptl_crystal_colour     colorless
_exptl_crystal_size_max     0.12
_exptl_crystal_size_mid     0.11
_exptl_crystal_size_min     0.08
_exptl_crystal_density_diffrn     1.634
_exptl_crystal_density_meas     ?
_exptl_crystal_density_method     'not measured'
_exptl_crystal_F_000     300
_exptl_absorpt_coefficient_mu     0.134
_exptl_absorpt_correction_type     none
_diffrn_ambient_temperature     293(2)
_diffrn_radiation_type     MoK\a
_diffrn_radiation_wavelength     0.71073
_diffrn_radiation_source     'fine-focus sealed tube'
_diffrn_radiation_monochromator     graphite
_diffrn_measurement_device_type     'Bruker SMART APEX'
_diffrn_measurement_method     '\w scans'
_diffrn_detector_area_resol_mean     ?
_diffrn_reflns_number     3402
_diffrn_reflns_av_R_equivalents     0.0213
_diffrn_reflns_av_sigmaI/netI     0.0212
_diffrn_reflns_theta_min     2.46
_diffrn_reflns_theta_max     27.50
_diffrn_reflns_theta_full     27.50
_diffrn_measured_fraction_theta_max     0.985
_diffrn_measured_fraction_theta_full     0.985
_diffrn_reflns_limit_h_min     -4
_diffrn_reflns_limit_h_max     4
_diffrn_reflns_limit_k_min     -20
_diffrn_reflns_limit_k_max     21
_diffrn_reflns_limit_l_min     -7
_diffrn_reflns_limit_l_max     12
_diffrn_standards_number     0
_diffrn_standards_interval_count     0
_diffrn_standards_interval_time     0
_diffrn_standards_decay_%     0
_reflns_number_total     1328
_reflns_number_gt     1229
_reflns_threshold_expression     I>2\s(I)
_refine_ls_structure_factor_coef     Fsqd
_refine_ls_matrix_type     full
_refine_ls_R_factor_all     0.0406
_refine_ls_R_factor_gt     0.0386
_refine_ls_wR_factor_gt     0.1046
_refine_ls_wR_factor_ref     0.1070
_refine_ls_goodness_of_fit_ref     1.017
_refine_ls_restrained_S_all     1.015
_refine_ls_number_reflns     1328
_refine_ls_number_parameters     115
_refine_ls_number_restraints     6
_refine_ls_hydrogen_treatment     refall
_refine_ls_weighting_scheme     calc
_refine_ls_weighting_details
         'calc w=1/[\s^2^(Fo^2^)+(0.0648P)^2^+0.1424P] where P=(Fo^2^+2Fc^2^)/3'
_atom_sites_solution_hydrogens     geom
_atom_sites_solution_primary     direct
_atom_sites_solution_secondary     difmap
_refine_ls_shift/su_max     0.001
_refine_ls_shift/su_mean     0.001
_refine_diff_density_max     0.241
_refine_diff_density_min     -0.245
_refine_ls_extinction_method     none
_refine_ls_extinction_coef     ?
loop_
    _atom_type_symbol
    _atom_type_description
    _atom_type_scat_dispersion_real
    _atom_type_scat_dispersion_imag
    _atom_type_scat_source
    'C' 'C' 0.0033 0.0016
                         'International Tables Vol C Tables 4.2.6.8 and 6.1.1.4'
    'H' 'H' 0.0000 0.0000
                         'International Tables Vol C Tables 4.2.6.8 and 6.1.1.4'
    'N' 'N' 0.0061 0.0033
                         'International Tables Vol C Tables 4.2.6.8 and 6.1.1.4'
    'O' 'O' 0.0106 0.0060
                         'International Tables Vol C Tables 4.2.6.8 and 6.1.1.4'
_computing_data_collection     'APEX2 (Bruker, 2009)'
_computing_cell_refinement     'SAINT (Bruker, 2009)'
_computing_data_reduction     'SAINT (Bruker, 2009)'
_computing_structure_solution     'SHELXS97 (Sheldrick, 2008)'
_computing_structure_refinement     'SHELXL97 (Sheldrick, 2008)'
_computing_molecular_graphics     'X-SEED (Barbour, 2001)'
_computing_publication_material     'publCIF (Westrip, 2010)'
loop_
    _atom_site_type_symbol
    _atom_site_label
    _atom_site_fract_x
    _atom_site_fract_y
    _atom_site_fract_z
    _atom_site_U_iso_or_equiv
    _atom_site_adp_type
    _atom_site_calc_flag
    _atom_site_refinement_flags
    _atom_site_occupancy
    _atom_site_symmetry_multiplicity
    _atom_site_disorder_assembly
    _atom_site_disorder_group
    O O1 0.3597(3) 0.63225(6) 0.54252(10) 0.0478(3) Uani d . 1 1 . .
    N N1 0.1684(3) 0.59470(6) 0.43882(10) 0.0326(3) Uani d . 1 1 . .
    N N2 0.1200(3) 0.62317(6) 0.30734(11) 0.0409(3) Uani d . 1 1 . .
    N N3 -0.0687(3) 0.56977(7) 0.22907(12) 0.0431(3) Uani d . 1 1 . .
    N N4 -0.1457(3) 0.50828(6) 0.30661(11) 0.0377(3) Uani d . 1 1 . .
    N N5 0.5844(4) 0.79085(7) 0.52906(12) 0.0447(3) Uani d D 1 1 . .
    N N6 0.5689(4) 0.90966(7) 0.41611(13) 0.0441(3) Uani d D 1 1 . .
    N N7 0.2983(4) 0.80194(7) 0.30217(12) 0.0427(3) Uani d D 1 1 . .
    C C1 0.0040(3) 0.52416(6) 0.43820(11) 0.0283(3) Uani d . 1 1 . .
    C C2 0.4842(3) 0.83418(7) 0.41568(12) 0.0324(3) Uani d . 1 1 . .
    H H1 0.525(5) 0.7400(6) 0.528(2) 0.056(5) Uiso d D 1 1 . .
    H H2 0.703(5) 0.8143(11) 0.6033(15) 0.064(5) Uiso d D 1 1 . .
    H H3 0.699(5) 0.9327(11) 0.4888(16) 0.065(5) Uiso d D 1 1 . .
    H H4 0.485(5) 0.9392(9) 0.3427(15) 0.061(5) Uiso d D 1 1 . .
    H H5 0.242(5) 0.8300(10) 0.2262(15) 0.061(5) Uiso d D 1 1 . .
    H H6 0.248(5) 0.7514(6) 0.3000(19) 0.057(5) Uiso d D 1 1 . .
loop_
    _atom_site_aniso_label
    _atom_site_aniso_U_11
    _atom_site_aniso_U_22
    _atom_site_aniso_U_33
    _atom_site_aniso_U_12
    _atom_site_aniso_U_13
    _atom_site_aniso_U_23
    O1 0.0689(7) 0.0371(5) 0.0365(5) -0.0201(4) 0.0028(4) -0.0089(4)
    N1 0.0422(5) 0.0260(5) 0.0292(5) -0.0022(4) 0.0034(4) -0.0017(4)
    N2 0.0550(7) 0.0330(5) 0.0343(6) -0.0011(4) 0.0043(5) 0.0064(4)
    N3 0.0527(7) 0.0423(6) 0.0321(6) -0.0019(5) -0.0028(5) 0.0072(4)
    N4 0.0456(6) 0.0365(5) 0.0285(5) -0.0041(4) -0.0049(4) 0.0021(4)
    N5 0.0657(8) 0.0332(6) 0.0318(6) -0.0096(5) -0.0073(5) 0.0051(4)
    N6 0.0572(7) 0.0303(5) 0.0422(6) -0.0014(5) -0.0037(5) 0.0048(4)
    N7 0.0584(7) 0.0391(6) 0.0287(5) -0.0054(5) -0.0021(5) 0.0004(4)
    C1 0.0324(5) 0.0244(5) 0.0270(5) 0.0011(4) -0.0004(4) -0.0007(4)
    C2 0.0360(6) 0.0315(5) 0.0294(6) -0.0006(4) 0.0032(4) 0.0016(4)
loop_
    _geom_bond_atom_site_label_1
    _geom_bond_atom_site_label_2
    _geom_bond_site_symmetry_2
    _geom_bond_distance
    _geom_bond_publ_flag
    O1 N1 . 1.3013(13) ?
    N1 N2 . 1.3350(14) ?
    N1 C1 . 1.3383(14) ?
    N2 N3 . 1.3112(16) ?
    N3 N4 . 1.3301(15) ?
    N4 C1 . 1.3305(14) ?
    N5 C2 . 1.3201(16) ?
    N5 H1 . 0.889(9) ?
    N5 H2 . 0.877(9) ?
    N6 C2 . 1.3172(16) ?
    N6 H3 . 0.879(10) ?
    N6 H4 . 0.883(9) ?
    N7 C2 . 1.3200(16) ?
    N7 H5 . 0.869(9) ?
    N7 H6 . 0.876(9) ?
    C1 C1 3_566 1.440(2) ?
loop_
    _geom_angle_atom_site_label_1
    _geom_angle_atom_site_label_2
    _geom_angle_atom_site_label_3
    _geom_angle_site_symmetry_1
    _geom_angle_site_symmetry_3
    _geom_angle
    _geom_angle_publ_flag
    O1 N1 N2 . . 122.03(10) ?
    O1 N1 C1 . . 129.56(10) ?
    N2 N1 C1 . . 108.36(10) ?
    N3 N2 N1 . . 106.34(10) ?
    N2 N3 N4 . . 110.97(10) ?
    N3 N4 C1 . . 106.04(10) ?
    C2 N5 H1 . . 119.3(12) ?
    C2 N5 H2 . . 117.7(13) ?
    H1 N5 H2 . . 123.0(18) ?
    C2 N6 H3 . . 122.5(14) ?
    C2 N6 H4 . . 119.5(12) ?
    H3 N6 H4 . . 117.9(18) ?
    C2 N7 H5 . . 119.9(13) ?
    C2 N7 H6 . . 120.5(12) ?
    H5 N7 H6 . . 119.3(18) ?
    N4 C1 N1 . . 108.29(10) ?
    N4 C1 C1 . 3_566 127.50(13) ?
    N1 C1 C1 . 3_566 124.20(13) ?
    N6 C2 N7 . . 120.04(11) ?
    N6 C2 N5 . . 119.94(11) ?
    N7 C2 N5 . . 120.01(11) ?
loop_
    _geom_torsion_atom_site_label_1
    _geom_torsion_atom_site_label_2
    _geom_torsion_atom_site_label_3
    _geom_torsion_atom_site_label_4
    _geom_torsion_site_symmetry_1
    _geom_torsion_site_symmetry_2
    _geom_torsion_site_symmetry_3
    _geom_torsion_site_symmetry_4
    _geom_torsion
    _geom_torsion_publ_flag
    O1 N1 N2 N3 . . . . 177.18(11) ?
    C1 N1 N2 N3 . . . . -0.51(14) ?
    N1 N2 N3 N4 . . . . 0.58(15) ?
    N2 N3 N4 C1 . . . . -0.42(14) ?
    N3 N4 C1 N1 . . . . 0.09(13) ?
    N3 N4 C1 C1 . . . 3_566 179.84(15) ?
    O1 N1 C1 N4 . . . . -177.19(12) ?
    N2 N1 C1 N4 . . . . 0.26(14) ?
    O1 N1 C1 C1 . . . 3_566 3.0(2) ?
    N2 N1 C1 C1 . . . 3_566 -179.50(13) ?
loop_
    _geom_hbond_atom_site_label_D
    _geom_hbond_atom_site_label_H
    _geom_hbond_atom_site_label_A
    _geom_hbond_site_symmetry_A
    _geom_hbond_distance_DH
    _geom_hbond_distance_HA
    _geom_hbond_distance_DA
    _geom_hbond_angle_DHA
    N5 H1 O1 . 0.890(10)
                       1.940(10)
                               2.821(2) 173(2)
    N5 H2 N3 4_676 0.880(10)
                           2.400(10)
                                   3.196(2) 152(2)
    N6 H3 N3 4_676 0.880(10)
                           2.340(10)
                                   3.126(2) 149(2)
    N6 H4 N4 2 0.880(10)
                       2.120(10)
                               2.975(2) 164(2)
    N7 H5 O1 4_575 0.870(10)
                           1.970(10)
                                   2.754(2) 150(2)
    N7 H6 N2 . 0.880(10)
                       2.230(10)
                               3.104(2) 177(2)
