# Supplementary material for: Bis[(diamino­methyl­idene)aza­nium] 5-(1-oxido-1H-1,2,3,4-tetra­zol-5-yl)-1H-1,2,3,4-tetra­zol-1-olate
Source: Acta Crystallogr Sect E Struct Rep Online. 2012 Apr 13;68(Pt 5):o1376. doi: 10.1107/S1600536812014456 (PMC3344506; doi:10.1107/S1600536812014456)
Supplement: Supplementary file 2 [file e-68-o1376-Isup2.hkl]

# 
# h,k,l, Fc-squared, Fo-squared, sigma(Fo-squared) and status flag 
# 
data_I
_shelx_title '  P21/c' 
_shelx_refln_list_code          4 
_shelx_F_calc_maximum      100.55 
_exptl_crystal_F_000       300.00 
_reflns_d_resolution_high  0.7697 
 
loop_ 
 _symmetry_equiv_pos_as_xyz 
 'x, y, z' 
 '-x, y+1/2, -z+1/2' 
 '-x, -y, -z' 
 'x, -y-1/2, z-1/2' 
 
_cell_length_a     3.6477 
_cell_length_b    16.9661 
_cell_length_c     9.5465 
_cell_angle_alpha  90.000 
_cell_angle_beta   97.465 
_cell_angle_gamma  90.000 
 
_shelx_F_squared_multiplier     1.000 
 
loop_ 
 _refln_index_h 
 _refln_index_k 
 _refln_index_l 
 _refln_F_squared_calc 
 _refln_F_squared_meas 
 _refln_F_squared_sigma 
 _refln_observed_status 
   1   0   0       55.95       41.45      0.86 o 
   2   0   0      231.67      249.84      4.95 o 
   3   0   0       24.07       22.55      0.97 o 
   4   0   0        2.87        3.87      0.32 o 
   1   1   0     1278.06     1343.90     21.21 o 
   2   1   0       40.21       38.87      0.59 o 
   3   1   0       31.54       30.18      0.58 o 
   4   1   0        2.09        1.47      0.32 o 
   1   2   0     4100.40     3995.66     65.59 o 
   2   2   0      114.83      111.05      1.58 o 
   3   2   0        6.66        5.94      0.20 o 
   4   2   0        1.10        0.98      0.15 o 
   1   3   0      138.50      135.84      1.90 o 
   2   3   0       22.49       22.30      0.33 o 
   3   3   0        0.15        0.11      0.09 o 
   4   3   0       12.10       13.32      0.41 o 
   0   4   0     1200.01     1016.41    142.77 o 
   1   4   0      386.36      409.83      5.11 o 
   2   4   0        0.91        1.35      0.17 o 
   3   4   0       33.05       34.51      0.65 o 
   4   4   0       10.31        9.97      0.45 o 
   1   5   0     1092.00     1168.90     14.49 o 
   2   5   0        5.58        4.34      0.12 o 
   3   5   0       89.69       86.84      2.90 o 
   4   5   0        0.30        0.36      0.14 o 
   0   6   0        5.23        1.60      0.06 o 
   1   6   0        4.39        3.83      0.19 o 
   2   6   0        0.75        0.17      0.05 o 
   3   6   0        2.83        2.23      0.19 o 
   4   6   0       15.34       15.36      0.50 o 
   1   7   0      207.36      181.77      2.29 o 
   2   7   0      260.17      276.59      3.87 o 
   3   7   0        5.40        6.39      0.27 o 
   4   7   0        2.52        2.75      0.25 o 
   0   8   0       42.84       32.75      0.68 o 
   1   8   0      205.96      246.12      3.61 o 
   2   8   0       16.05       17.49      0.60 o 
   3   8   0        5.03        3.93      0.24 o 
   4   8   0       22.73       25.31      0.71 o 
   1   9   0       26.45       28.36      0.40 o 
   2   9   0      113.57      118.57      1.71 o 
   3   9   0      120.11      124.14      2.60 o 
   4   9   0        0.78        0.47      0.17 o 
   0  10   0     1059.98      996.61     38.41 o 
   1  10   0        0.74        1.20      0.08 o 
   2  10   0       22.63       22.58      0.64 o 
   3  10   0       22.87       20.36      0.59 o 
   4  10   0       10.41       11.56      0.45 o 
   1  11   0       73.83       71.07      0.95 o 
   2  11   0       40.50       37.04      0.72 o 
   3  11   0        1.52        1.84      0.25 o 
   4  11   0       15.19       16.90      0.87 o 
   0  12   0        0.20        0.66      0.06 o 
   1  12   0        8.86        7.96      0.20 o 
   2  12   0       14.62       15.31      0.38 o 
   3  12   0       91.12       92.49      2.37 o 
   1  13   0       20.13       16.96      0.32 o 
   2  13   0       28.01       26.33      0.56 o 
   3  13   0        0.14        0.27      0.25 o 
   0  14   0       94.24       87.10      1.89 o 
   1  14   0        2.71        2.49      0.12 o 
   2  14   0        2.58        2.06      0.15 o 
   3  14   0        4.97        5.34      0.29 o 
   1  15   0       56.77       61.58      0.96 o 
   2  15   0        0.66        1.24      0.13 o 
   3  15   0       29.69       34.22      0.87 o 
   0  16   0        1.23        0.47      0.19 o 
   1  16   0       33.05       28.30      0.77 o 
   2  16   0       19.11       16.85      0.41 o 
   3  16   0        1.31        2.00      0.20 o 
   1  17   0        4.01        2.31      0.23 o 
   2  17   0       70.35       75.15      1.36 o 
   0  18   0       47.12       47.64      1.64 o 
   1  18   0        1.38        0.52      0.16 o 
   2  18   0        1.65        1.80      0.15 o 
   1  19   0       29.55       28.40      1.08 o 
   2  19   0       18.17       20.52      0.75 o 
   0  20   0        4.05        4.51      0.43 o 
   1  20   0       17.79       14.76      0.53 o 
   1  21   0        7.12        5.66      0.50 o 
  -4   1   1        0.70        0.91      0.14 o 
  -3   1   1       19.69       20.77      0.51 o 
  -2   1   1        5.48        5.23      0.13 o 
  -1   1   1     3842.40     3579.77     51.51 o 
   0   1   1      847.65      833.28     41.89 o 
   1   1   1      827.65      789.66     21.12 o 
   2   1   1      148.43      152.15      2.46 o 
   3   1   1        1.33        1.65      0.19 o 
   4   1   1       10.31       10.38      0.35 o 
  -4   2   1       33.23       35.47      0.84 o 
  -3   2   1       17.01       16.95      0.37 o 
  -2   2   1       12.68        9.78      0.20 o 
  -1   2   1    10110.13     8475.53    151.40 o 
   0   2   1      147.84      163.98      3.11 o 
   1   2   1       65.95       68.94      1.91 o 
   2   2   1       94.14       89.49      1.47 o 
   3   2   1      120.77      122.47      2.03 o 
   4   2   1        0.66        0.26      0.11 o 
  -4   3   1       14.11       13.13      0.41 o 
  -3   3   1       15.31       14.91      0.40 o 
  -2   3   1     1717.14     1797.77     22.34 o 
  -1   3   1        7.43        3.86      0.16 o 
   0   3   1     1144.01      949.91     21.86 o 
   1   3   1       58.04       76.81      1.23 o 
   2   3   1       59.10       54.13      0.94 o 
   3   3   1       57.17       53.83      0.96 o 
   4   3   1       43.48       39.98      1.30 o 
  -4   4   1        0.08        0.10      0.12 o 
  -3   4   1        3.77        3.12      0.15 o 
  -2   4   1       18.25       18.50      0.33 o 
  -1   4   1     1057.62     1038.86     14.36 o 
   0   4   1     2638.40     1941.59     72.68 o 
   1   4   1      131.78      142.36      2.25 o 
   2   4   1       64.21       62.80      0.92 o 
   3   4   1        1.23        1.31      0.23 o 
   4   4   1        8.14        8.21      0.45 o 
  -4   5   1        0.11        0.15      0.10 o 
  -3   5   1       38.46       38.87      0.73 o 
  -2   5   1      204.89      196.50      2.76 o 
  -1   5   1     2987.04     2988.07     48.16 o 
   0   5   1      961.99      830.66     17.14 o 
   1   5   1      474.60      468.14      5.81 o 
   2   5   1       15.98       17.42      0.31 o 
   3   5   1       13.15       12.71      0.31 o 
   4   5   1       27.19       28.07      0.75 o 
  -4   6   1        0.55        0.46      0.14 o 
  -3   6   1        5.44        4.99      0.19 o 
  -2   6   1       73.06       70.36      1.22 o 
  -1   6   1      362.72      391.50      5.50 o 
   0   6   1       44.44       47.41      0.67 o 
   1   6   1      258.46      286.62      3.57 o 
   2   6   1      119.83      128.46      1.83 o 
   3   6   1        2.08        2.59      0.20 o 
   4   6   1        1.93        1.38      0.18 o 
  -4   7   1       42.24       43.90      1.07 o 
  -3   7   1       38.81       39.27      0.93 o 
  -2   7   1        5.00        4.82      0.15 o 
  -1   7   1      310.03      313.23      3.90 o 
   0   7   1     2431.65     2121.98     72.29 o 
   1   7   1      101.43      100.22      1.28 o 
   2   7   1       34.80       39.35      0.61 o 
   3   7   1       71.09       70.16      1.54 o 
   4   7   1        5.65        5.25      0.31 o 
  -4   8   1       35.71       33.82      0.87 o 
  -3   8   1        6.87        7.04      0.30 o 
  -2   8   1        0.92        0.53      0.14 o 
  -1   8   1      257.07      287.32      3.58 o 
   0   8   1        3.92        5.47      0.11 o 
   1   8   1      155.30      170.75      2.15 o 
   2   8   1        1.97        2.14      0.12 o 
   3   8   1       97.37      101.46      2.16 o 
   4   8   1       30.36       30.31      0.82 o 
  -4   9   1        0.05        0.13      0.14 o 
  -3   9   1       72.57       67.71      1.50 o 
  -2   9   1        4.40        3.10      0.12 o 
  -1   9   1       17.08       20.31      0.44 o 
   0   9   1      340.19      299.96     12.82 o 
   1   9   1       75.22       86.19      1.11 o 
   2   9   1       41.55       43.47      0.99 o 
   3   9   1        6.48        5.32      0.22 o 
   4   9   1        1.97        1.83      0.21 o 
  -4  10   1        1.64        1.42      0.41 o 
  -3  10   1        1.27        0.92      0.13 o 
  -2  10   1       33.39       34.52      0.87 o 
  -1  10   1       21.96       18.11      0.27 o 
   0  10   1      169.28      172.30      2.45 o 
   1  10   1       36.76       37.36      0.59 o 
   2  10   1       72.27       82.13      1.75 o 
   3  10   1       49.49       53.73      1.24 o 
   4  10   1        0.09        0.09      0.25 o 
  -4  11   1        0.00       -0.12      0.25 o 
  -3  11   1       15.13       15.02      0.39 o 
  -2  11   1        4.02        2.89      0.16 o 
  -1  11   1      429.70      461.53      6.50 o 
   0  11   1      131.47      141.62      2.03 o 
   1  11   1       99.97      108.66      1.59 o 
   2  11   1      179.74      172.86      2.90 o 
   3  11   1       18.53       16.30      0.50 o 
   4  11   1        4.87        4.79      0.51 o 
  -3  12   1        1.68        2.59      0.21 o 
  -2  12   1        9.99        9.40      0.42 o 
  -1  12   1        3.10        4.55      0.17 o 
   0  12   1        0.80        0.54      0.07 o 
   1  12   1       15.78       19.20      0.35 o 
   2  12   1       19.23       16.67      0.40 o 
   3  12   1       16.92       18.01      0.55 o 
  -3  13   1       19.70       19.32      0.62 o 
  -2  13   1       17.97       20.03      0.45 o 
  -1  13   1       24.56       22.75      0.49 o 
   0  13   1       31.88       28.62      0.44 o 
   1  13   1        0.50        0.50      0.07 o 
   2  13   1      294.38      296.24      4.90 o 
   3  13   1       20.16       22.54      0.64 o 
  -3  14   1        0.44        0.25      0.13 o 
  -2  14   1       10.89        9.91      0.29 o 
  -1  14   1       12.61       12.64      0.30 o 
   0  14   1        3.58        4.12      0.12 o 
   1  14   1        3.57        4.56      0.16 o 
   2  14   1       77.31       78.14      1.40 o 
   3  14   1       24.03       27.98      0.75 o 
  -3  15   1        0.28        0.51      0.13 o 
  -2  15   1        3.16        4.21      0.19 o 
  -1  15   1        0.24        0.01      0.14 o 
   0  15   1        1.30        0.70      0.06 o 
   1  15   1      335.90      332.36      4.74 o 
   2  15   1        1.16        2.05      0.15 o 
   3  15   1        4.59        6.47      0.37 o 
  -3  16   1        0.01       -0.05      0.18 o 
  -2  16   1        0.75        1.36      0.13 o 
  -1  16   1       42.73       43.91      1.08 o 
   0  16   1       10.92       11.11      0.40 o 
   1  16   1        0.87        1.24      0.11 o 
   2  16   1       91.80       97.34      1.72 o 
   3  16   1       20.18       20.50      0.60 o 
  -3  17   1        0.15        0.58      0.13 o 
  -2  17   1        4.75        3.61      0.19 o 
  -1  17   1       81.57       75.84      2.13 o 
   0  17   1        3.17        3.59      0.25 o 
   1  17   1       76.93       74.20      1.63 o 
   2  17   1        0.04        0.67      0.21 o 
  -2  18   1        0.54        0.09      0.16 o 
  -1  18   1        2.93        2.88      0.25 o 
   0  18   1       76.97       73.56      1.68 o 
   1  18   1       68.25       71.82      2.49 o 
   2  18   1        6.13        7.59      0.27 o 
  -2  19   1       10.22       11.44      0.48 o 
  -1  19   1       14.22       13.27      0.49 o 
   0  19   1       84.93       78.09      1.97 o 
   1  19   1        2.57        3.05      0.26 o 
   2  19   1       25.86       26.13      0.58 o 
  -1  20   1        2.76        2.54      0.35 o 
   0  20   1       23.74       28.11      0.80 o 
   1  20   1       27.61       30.02      1.21 o 
  -1  21   1        4.89        5.65      0.50 o 
   0  21   1        4.59        5.65      0.47 o 
   1  21   1       11.88       12.73      0.72 o 
  -4   0   2        4.88        3.58      0.31 o 
  -3   0   2       13.64       14.04      0.56 o 
  -2   0   2        3.48        3.04      0.15 o 
  -1   0   2     5337.50     4430.81     90.72 o 
   0   0   2      435.69      416.83      8.14 o 
   1   0   2     1618.94     1466.29     42.85 o 
   2   0   2      563.10      588.52     15.68 o 
   3   0   2        0.59        0.39      0.10 o 
   4   0   2       15.77       15.19      0.62 o 
  -4   1   2        3.13        3.11      0.22 o 
  -3   1   2       47.04       45.96      0.83 o 
  -2   1   2      102.10      111.06      1.42 o 
  -1   1   2      217.33      185.43      2.57 o 
   0   1   2     1558.35     1396.25     22.52 o 
   1   1   2      137.19      133.14      2.11 o 
   2   1   2       30.06       30.42      0.77 o 
   3   1   2       32.12       33.66      0.63 o 
   4   1   2        2.35        3.38      0.24 o 
  -4   2   2        5.65        6.39      0.28 o 
  -3   2   2       79.85       82.36      1.40 o 
  -2   2   2      197.96      175.44      2.22 o 
  -1   2   2      633.92      617.69      9.78 o 
   0   2   2      291.65      333.64      7.30 o 
   1   2   2      169.95      168.09      2.66 o 
   2   2   2        5.41        3.02      0.40 o 
   3   2   2       23.22       23.01      0.41 o 
   4   2   2       27.50       28.59      0.98 o 
  -4   3   2        0.04        0.15      0.12 o 
  -3   3   2       19.44       17.55      0.39 o 
  -2   3   2       41.44       40.76      0.56 o 
  -1   3   2      894.90      893.23     12.40 o 
   0   3   2     1487.08     1302.88     22.78 o 
   1   3   2      821.73      804.92     15.35 o 
   2   3   2       55.35       61.43      1.02 o 
   3   3   2       93.18       97.60      2.06 o 
   4   3   2        3.14        2.27      0.26 o 
  -4   4   2        0.66        0.84      0.14 o 
  -3   4   2       19.32       20.66      0.44 o 
  -2   4   2     1377.61     1388.28     21.87 o 
  -1   4   2      641.05      662.30      9.14 o 
   0   4   2      442.96      457.42      7.18 o 
   1   4   2      117.93      132.00      2.31 o 
   2   4   2      153.53      156.47      2.50 o 
   3   4   2       15.36       17.07      0.42 o 
   4   4   2       15.23       14.35      0.62 o 
  -4   5   2        0.92        0.97      0.13 o 
  -3   5   2       53.80       49.31      0.89 o 
  -2   5   2      303.85      295.62      4.12 o 
  -1   5   2        0.02        0.06      0.04 o 
   0   5   2       22.39       19.64      0.37 o 
   1   5   2        5.07        6.29      0.48 o 
   2   5   2      590.37      598.01     10.20 o 
   3   5   2       17.15       17.31      0.50 o 
   4   5   2        3.60        4.24      0.27 o 
  -4   6   2       15.98       15.14      0.49 o 
  -3   6   2       24.53       19.99      0.38 o 
  -2   6   2      839.50      892.16     12.31 o 
  -1   6   2      228.96      235.78      3.27 o 
   0   6   2       46.30       47.83      0.62 o 
   1   6   2        8.68        8.09      0.17 o 
   2   6   2       11.35       12.04      0.24 o 
   3   6   2       69.14       67.92      1.50 o 
   4   6   2       10.29       10.98      0.68 o 
  -4   7   2       19.69       17.41      0.54 o 
  -3   7   2       58.43       58.80      0.92 o 
  -2   7   2      134.14      133.48      1.91 o 
  -1   7   2      136.94      131.01      1.65 o 
   0   7   2        0.02        0.05      0.03 o 
   1   7   2        8.40       11.86      0.29 o 
   2   7   2        0.09        0.43      0.08 o 
   3   7   2        1.45        2.34      0.38 o 
   4   7   2       15.80       15.25      0.55 o 
  -4   8   2        3.38        3.27      0.54 o 
  -3   8   2      108.43      110.78      1.63 o 
  -2   8   2       40.00       43.65      0.68 o 
  -1   8   2       76.77       96.75      1.24 o 
   0   8   2       56.18       55.91      0.72 o 
   1   8   2      167.06      182.32      3.00 o 
   2   8   2       21.35       25.05      0.50 o 
   3   8   2       89.00       90.07      2.09 o 
   4   8   2        1.97        2.16      0.42 o 
  -4   9   2        2.10        1.59      0.20 o 
  -3   9   2        0.78        1.19      0.12 o 
  -2   9   2      152.19      148.77      2.49 o 
  -1   9   2      801.60      826.11     10.24 o 
   0   9   2       63.07       62.28      0.81 o 
   1   9   2       49.64       55.62      0.85 o 
   2   9   2      616.67      630.05     10.19 o 
   3   9   2        0.43        0.82      0.15 o 
   4   9   2        2.46        2.62      0.40 o 
  -4  10   2        2.12        1.96      0.22 o 
  -3  10   2        1.45        2.22      0.17 o 
  -2  10   2       45.27       40.71      0.77 o 
  -1  10   2       52.05       54.65      0.83 o 
   0  10   2        0.03        0.52      0.30 o 
   1  10   2       19.70       21.20      0.37 o 
   2  10   2       35.32       37.20      0.71 o 
   3  10   2       36.68       34.38      0.86 o 
   4  10   2        0.76        0.41      0.28 o 
  -4  11   2        6.52        5.26      0.49 o 
  -3  11   2        0.00       -0.07      0.09 o 
  -2  11   2        8.69        9.43      0.22 o 
  -1  11   2      114.87      117.43      1.71 o 
   0  11   2       85.96       93.83      1.37 o 
   1  11   2      666.90      709.08      9.97 o 
   2  11   2       19.00       15.98      0.46 o 
   3  11   2       43.37       39.65      0.97 o 
  -3  12   2        2.95        3.54      0.20 o 
  -2  12   2        1.36        1.14      0.09 o 
  -1  12   2       36.06       31.69      0.54 o 
   0  12   2       10.14        9.04      0.19 o 
   1  12   2       14.31       13.50      0.27 o 
   2  12   2       12.76       13.70      0.41 o 
   3  12   2       35.36       36.41      1.00 o 
  -3  13   2        3.04        3.11      0.20 o 
  -2  13   2      136.42      131.51      2.45 o 
  -1  13   2        1.05        1.26      0.15 o 
   0  13   2      497.14      507.73      9.06 o 
   1  13   2       89.16       80.56      1.22 o 
   2  13   2        0.49        0.58      0.14 o 
   3  13   2        5.11        5.03      0.27 o 
  -3  14   2        2.85        2.46      0.18 o 
  -2  14   2        0.24        0.55      0.11 o 
  -1  14   2       56.89       48.14      0.88 o 
   0  14   2       15.72       14.16      0.28 o 
   1  14   2      219.55      220.67      3.18 o 
   2  14   2       39.85       41.09      0.97 o 
   3  14   2        5.55        5.70      0.30 o 
  -3  15   2        2.89        3.46      0.21 o 
  -2  15   2      131.32      133.48      2.29 o 
  -1  15   2       17.55       15.81      0.50 o 
   0  15   2       42.27       40.14      0.74 o 
   1  15   2       22.25       22.58      0.42 o 
   2  15   2       32.47       35.64      0.86 o 
   3  15   2        1.08        4.35      0.33 o 
  -3  16   2        3.96        4.86      0.27 o 
  -2  16   2        1.49        0.97      0.18 o 
  -1  16   2       32.44       34.54      0.89 o 
   0  16   2      316.82      290.98     13.47 o 
   1  16   2       62.44       61.99      0.98 o 
   2  16   2       12.71       11.24      0.38 o 
   3  16   2        7.44        8.26      0.62 o 
  -2  17   2       13.82       13.32      0.49 o 
  -1  17   2       55.84       50.26      1.22 o 
   0  17   2        2.86        3.42      0.36 o 
   1  17   2       16.10       18.65      0.37 o 
   2  17   2        0.00       -0.09      0.11 o 
  -2  18   2        1.84        2.24      0.24 o 
  -1  18   2        8.94        8.83      0.38 o 
   0  18   2       24.78       26.12      0.88 o 
   1  18   2       18.15       15.72      0.34 o 
   2  18   2       17.17       18.20      0.53 o 
  -2  19   2        0.27        0.04      0.14 o 
  -1  19   2        4.28        4.24      0.29 o 
   0  19   2        1.83        0.92      0.19 o 
   1  19   2        1.13        1.21      0.20 o 
   2  19   2       15.75       19.39      0.56 o 
  -1  20   2        0.41        0.45      0.16 o 
   0  20   2        0.00       -0.18      0.20 o 
   1  20   2        7.34        9.68      0.61 o 
  -1  21   2        1.16        0.00      0.22 o 
   0  21   2        0.26       -0.01      0.24 o 
   1  21   2        1.65        1.23      0.31 o 
  -4   1   3       17.63       17.27      0.50 o 
  -3   1   3       18.55       19.80      0.42 o 
  -2   1   3      116.09      122.22      1.73 o 
  -1   1   3      757.98      729.33     11.49 o 
   0   1   3        5.73        7.10      0.12 o 
   1   1   3       91.57      104.11      1.66 o 
   2   1   3      221.90      228.22      3.62 o 
   3   1   3      128.02      125.20      2.05 o 
   4   1   3        4.26        4.59      0.39 o 
  -4   2   3        0.65        0.21      0.11 o 
  -3   2   3        2.33        2.34      0.14 o 
  -2   2   3     1282.86     1223.23     16.88 o 
  -1   2   3     1371.52     1326.26     30.99 o 
   0   2   3     1233.62     1278.90     26.51 o 
   1   2   3       20.00       22.50      0.39 o 
   2   2   3        0.21        0.50      0.06 o 
   3   2   3        7.88        8.57      0.30 o 
   4   2   3        1.43        2.26      0.29 o 
  -4   3   3        5.04        5.49      0.26 o 
  -3   3   3       50.91       47.52      0.88 o 
  -2   3   3      195.53      195.08      2.74 o 
  -1   3   3       36.48       39.16      0.58 o 
   0   3   3      185.58      205.94      3.42 o 
   1   3   3      254.33      280.52      4.41 o 
   2   3   3      176.14      192.78      3.07 o 
   3   3   3       44.49       48.37      0.89 o 
   4   3   3        0.51        0.73      0.23 o 
  -4   4   3        1.22        1.44      0.16 o 
  -3   4   3       43.69       46.16      0.84 o 
  -2   4   3      103.03      101.06      1.67 o 
  -1   4   3       43.52       46.90      0.69 o 
   0   4   3      357.83      339.16      5.33 o 
   1   4   3      258.84      324.95      5.10 o 
   2   4   3       77.02       76.61      1.26 o 
   3   4   3        4.91        5.13      0.21 o 
   4   4   3       24.15       24.93      0.91 o 
  -4   5   3        0.66        0.53      0.14 o 
  -3   5   3      111.43      106.20      1.65 o 
  -2   5   3       11.09        8.80      0.26 o 
  -1   5   3       98.73       97.81      1.39 o 
   0   5   3      203.70      210.19      3.31 o 
   1   5   3       11.63       13.94      0.25 o 
   2   5   3        6.62        8.39      0.33 o 
   3   5   3        0.27        0.25      0.13 o 
   4   5   3       48.29       51.25      1.21 o 
  -4   6   3        0.36        0.33      0.20 o 
  -3   6   3       75.65       75.89      1.32 o 
  -2   6   3       47.25       46.77      0.72 o 
  -1   6   3        0.32        0.97      0.10 o 
   0   6   3     1002.90     1055.37     16.60 o 
   1   6   3      640.48      667.33     12.94 o 
   2   6   3        1.01        0.97      0.10 o 
   3   6   3       21.38       21.30      0.59 o 
   4   6   3        1.48        0.97      0.21 o 
  -4   7   3        5.27        3.34      0.19 o 
  -3   7   3      101.76       97.74      1.45 o 
  -2   7   3       12.87       13.70      0.27 o 
  -1   7   3       18.66       20.11      0.33 o 
   0   7   3      118.60      122.44      1.94 o 
   1   7   3     1398.79     1458.86     51.88 o 
   2   7   3       36.54       32.99      0.94 o 
   3   7   3        3.68        3.87      0.24 o 
   4   7   3        0.12        0.39      0.20 o 
  -4   8   3        5.85        5.02      0.23 o 
  -3   8   3       57.23       59.56      0.93 o 
  -2   8   3      184.29      190.80      2.70 o 
  -1   8   3       14.89       17.55      0.30 o 
   0   8   3       51.46       47.19      0.77 o 
   1   8   3      149.32      155.03      3.06 o 
   2   8   3       23.75       20.07      0.42 o 
   3   8   3       61.52       63.93      1.43 o 
   4   8   3        0.18        0.25      0.26 o 
  -4   9   3       24.17       22.28      0.65 o 
  -3   9   3       25.93       27.49      0.49 o 
  -2   9   3       11.39       12.08      0.25 o 
  -1   9   3       75.83       78.55      1.14 o 
   0   9   3      231.19      245.60      3.40 o 
   1   9   3       20.41       18.78      0.44 o 
   2   9   3        0.40        0.73      0.10 o 
   3   9   3        2.23        2.98      0.23 o 
  -4  10   3       23.07       23.04      0.67 o 
  -3  10   3       13.14       13.95      0.31 o 
  -2  10   3       71.63       74.36      1.11 o 
  -1  10   3       15.96       15.88      0.28 o 
   0  10   3       90.69       97.21      1.62 o 
   1  10   3        7.04        5.61      0.17 o 
   2  10   3      430.79      441.25      7.19 o 
   3  10   3        0.01        0.08      0.22 o 
  -4  11   3        5.27        6.13      0.49 o 
  -3  11   3       22.54       22.18      0.51 o 
  -2  11   3        0.79        0.66      0.08 o 
  -1  11   3      240.91      234.80      3.29 o 
   0  11   3        0.01        0.10      0.04 o 
   1  11   3      378.54      378.39      6.17 o 
   2  11   3        0.66        0.72      0.10 o 
   3  11   3        7.15        8.26      0.34 o 
  -3  12   3       11.88        9.93      0.31 o 
  -2  12   3       41.64       38.34      0.63 o 
  -1  12   3      197.35      191.20      3.16 o 
   0  12   3      235.62      234.35      3.83 o 
   1  12   3       34.09       37.28      0.70 o 
   2  12   3       13.40       13.14      0.49 o 
   3  12   3       11.66       11.68      0.47 o 
  -3  13   3       33.06       37.17      0.81 o 
  -2  13   3        2.09        1.15      0.13 o 
  -1  13   3        5.09        4.15      0.16 o 
   0  13   3        7.44        5.58      0.14 o 
   1  13   3       39.48       44.33      0.82 o 
   2  13   3       38.76       39.70      0.94 o 
   3  13   3       10.20        9.25      0.36 o 
  -3  14   3       18.92       18.21      0.53 o 
  -2  14   3       64.49       66.34      1.21 o 
  -1  14   3      237.99      228.87      3.78 o 
   0  14   3        0.04       -0.11      0.08 o 
   1  14   3      174.18      174.85      2.92 o 
   2  14   3      152.69      157.70      3.24 o 
   3  14   3        3.90        4.23      0.25 o 
  -3  15   3       28.29       27.64      0.62 o 
  -2  15   3       25.81       23.80      1.30 o 
  -1  15   3        0.54        0.61      0.14 o 
   0  15   3        5.03        4.37      0.17 o 
   1  15   3       65.32       69.15      1.23 o 
   2  15   3        0.02        0.22      0.13 o 
   3  15   3       12.57       13.74      0.80 o 
  -3  16   3        0.33        0.61      0.13 o 
  -2  16   3        1.98        1.75      0.37 o 
  -1  16   3       18.88       19.37      0.57 o 
   0  16   3        5.43        4.35      0.23 o 
   1  16   3      106.08      106.57      1.83 o 
   2  16   3       35.31       35.24      0.86 o 
  -2  17   3        7.32        5.83      0.32 o 
  -1  17   3        4.89        5.20      0.29 o 
   0  17   3       29.36       29.11      0.58 o 
   1  17   3       98.67      102.23      1.77 o 
   2  17   3        9.76       12.49      0.40 o 
  -2  18   3        0.68        0.31      0.15 o 
  -1  18   3       36.51       35.08      1.04 o 
   0  18   3       73.90       76.04      3.04 o 
   1  18   3        0.12        0.00      0.12 o 
   2  18   3        7.56        9.27      0.66 o 
  -2  19   3        4.18        5.84      0.35 o 
  -1  19   3        0.04        0.28      0.21 o 
   0  19   3       25.75       24.77      1.04 o 
   1  19   3       12.60       13.45      0.35 o 
  -1  20   3       16.89       18.47      0.60 o 
   0  20   3        2.06        1.48      0.30 o 
  -1  21   3       32.85       36.71      1.44 o 
   0  21   3       11.36       11.73      0.68 o 
  -4   0   4       11.18        9.31      0.48 o 
  -3   0   4       50.67       50.08      1.53 o 
  -2   0   4      336.40      333.46      7.01 o 
  -1   0   4      484.74      513.36      9.99 o 
   0   0   4     1009.39     1045.36     20.39 o 
   1   0   4        1.05        2.27      0.09 o 
   2   0   4      152.99      151.76      4.11 o 
   3   0   4        8.52        8.76      0.30 o 
  -4   1   4       16.04       16.33      0.49 o 
  -3   1   4      119.93      113.45      1.89 o 
  -2   1   4       79.64       81.63      1.18 o 
  -1   1   4      117.48      111.45      1.56 o 
   0   1   4      457.83      493.57      7.00 o 
   1   1   4        5.72        5.09      0.30 o 
   2   1   4      126.94      133.66      2.15 o 
   3   1   4       13.83       13.26      0.39 o 
  -4   2   4        0.02       -0.06      0.11 o 
  -3   2   4       11.45       10.53      0.28 o 
  -2   2   4       78.94       74.34      1.08 o 
  -1   2   4        0.22        1.64      0.08 o 
   0   2   4       17.85       23.55      0.35 o 
   1   2   4      976.96     1045.22     16.37 o 
   2   2   4      133.15      134.58      2.16 o 
   3   2   4       33.59       31.72      0.76 o 
  -4   3   4        0.57        0.38      0.13 o 
  -3   3   4        1.17        1.32      0.14 o 
  -2   3   4       60.76       57.73      0.86 o 
  -1   3   4        0.04        0.11      0.05 o 
   0   3   4     1077.30     1156.29     18.14 o 
   1   3   4       23.30       27.70      0.47 o 
   2   3   4      182.04      189.73      3.02 o 
   3   3   4        2.72        3.34      0.46 o 
   4   3   4       21.74       25.69      0.91 o 
  -4   4   4        0.18        0.27      0.12 o 
  -3   4   4      135.61      130.13      2.16 o 
  -2   4   4       20.25       19.69      0.34 o 
  -1   4   4      741.53      781.02     13.18 o 
   0   4   4       20.63       24.81      0.42 o 
   1   4   4      105.13      113.81      1.81 o 
   2   4   4       11.24       14.77      0.38 o 
   3   4   4       35.11       37.68      0.86 o 
   4   4   4        0.33        0.19      0.20 o 
  -4   5   4       11.90       10.43      0.37 o 
  -3   5   4       19.92       18.42      0.41 o 
  -2   5   4        0.18        0.13      0.05 o 
  -1   5   4       26.24       37.47      0.50 o 
   0   5   4      501.58      541.00      8.49 o 
   1   5   4      540.73      626.75      9.80 o 
   2   5   4        1.45        0.83      0.10 o 
   3   5   4       78.60       75.85      1.59 o 
   4   5   4        0.58        0.27      0.16 o 
  -4   6   4        0.01        0.03      0.10 o 
  -3   6   4       31.96       34.45      0.67 o 
  -2   6   4       30.79       32.31      0.52 o 
  -1   6   4       54.93       51.90      0.77 o 
   0   6   4       26.51       22.82      0.39 o 
   1   6   4       26.67       25.25      0.56 o 
   2   6   4       10.93       12.37      0.56 o 
   3   6   4       59.39       54.75      1.01 o 
   4   6   4        4.63        3.80      0.31 o 
  -4   7   4       18.26       15.00      0.39 o 
  -3   7   4        0.33        0.18      0.09 o 
  -2   7   4      221.62      230.69      3.25 o 
  -1   7   4        7.75       11.19      0.21 o 
   1   7   4       57.62       55.99      1.15 o 
   2   7   4       94.51       91.00      1.85 o 
   3   7   4       47.64       48.01      1.11 o 
  -4   8   4        1.17        2.37      0.18 o 
  -3   8   4        2.69        2.93      0.18 o 
  -2   8   4       39.69       39.37      0.63 o 
  -1   8   4       58.93       57.82      0.85 o 
   0   8   4        2.80        3.23      0.13 o 
   1   8   4       29.46       33.90      0.73 o 
   2   8   4       17.61       18.51      0.66 o 
   3   8   4       15.06       14.69      0.47 o 
  -4   9   4       43.29       44.64      0.87 o 
  -3   9   4      114.63      111.09      1.64 o 
  -2   9   4       14.68       14.94      0.29 o 
  -1   9   4       12.57       13.75      0.25 o 
   0   9   4      235.75      234.25      4.59 o 
   1   9   4        8.67       13.50      0.34 o 
   2   9   4        8.94        9.14      0.29 o 
   3   9   4       29.25       32.16      0.81 o 
  -4  10   4        4.04        3.49      0.26 o 
  -3  10   4        9.92        9.85      0.25 o 
  -2  10   4       80.54       80.27      1.19 o 
  -1  10   4       86.12       83.93      1.22 o 
   0  10   4        2.49        2.34      0.16 o 
   1  10   4       22.99       23.20      0.54 o 
   2  10   4       93.85      100.74      1.73 o 
   3  10   4        0.00        0.28      0.14 o 
  -3  11   4       39.57       37.20      0.64 o 
  -2  11   4       15.80       14.19      0.29 o 
  -1  11   4      127.86      121.52      2.04 o 
   0  11   4      430.00      416.50      8.13 o 
   1  11   4       54.31       49.75      1.06 o 
   2  11   4        7.59        5.80      0.21 o 
   3  11   4       12.38       11.47      0.40 o 
  -3  12   4        0.03       -0.02      0.10 o 
  -2  12   4       99.74       95.57      1.41 o 
  -1  12   4        3.30        2.29      0.13 o 
   0  12   4       92.63       84.95      1.74 o 
   1  12   4      596.81      587.12      9.53 o 
   2  12   4       15.77       14.16      0.35 o 
   3  12   4        0.14        0.24      0.14 o 
  -3  13   4        6.00        6.48      0.26 o 
  -2  13   4       21.64       20.80      0.46 o 
  -1  13   4       28.70       28.53      0.56 o 
   0  13   4      717.79      684.03     13.30 o 
   1  13   4       55.24       57.09      1.03 o 
   2  13   4       26.69       28.95      0.60 o 
   3  13   4        1.61        1.70      0.19 o 
  -3  14   4        0.02       -0.04      0.10 o 
  -2  14   4        3.55        3.26      0.18 o 
  -1  14   4        0.13        0.11      0.08 o 
   0  14   4      115.30      108.29      6.14 o 
   1  14   4        7.93        7.74      0.24 o 
   2  14   4        7.90        7.89      0.31 o 
   3  14   4        2.64        3.08      0.43 o 
  -3  15   4        1.12        1.19      0.20 o 
  -2  15   4       10.52       11.12      0.43 o 
  -1  15   4        1.09        1.36      0.25 o 
   0  15   4       86.86       86.88      1.80 o 
   1  15   4       15.61       16.68      0.57 o 
   2  15   4       17.04       15.53      0.47 o 
  -3  16   4        0.67        1.01      0.19 o 
  -2  16   4       21.68       19.25      0.60 o 
  -1  16   4       59.39       54.67      1.00 o 
   0  16   4       28.59       26.98      0.64 o 
   1  16   4       55.82       58.59      1.22 o 
   2  16   4        0.00       -0.06      0.12 o 
  -2  17   4        0.17        0.03      0.13 o 
  -1  17   4       22.82       22.79      0.66 o 
   0  17   4      136.51      134.52      2.74 o 
   1  17   4        6.76        8.48      0.26 o 
   2  17   4       40.90       46.60      1.09 o 
  -2  18   4       10.62       11.03      0.45 o 
  -1  18   4        9.03       10.31      0.41 o 
   0  18   4        3.38        3.84      0.41 o 
   1  18   4       35.93       38.00      0.99 o 
   2  18   4       11.95       11.69      0.74 o 
  -2  19   4        4.65        6.12      0.35 o 
  -1  19   4       26.75       27.06      1.09 o 
   0  19   4       10.90        9.75      0.42 o 
   1  19   4        0.03       -0.02      0.10 o 
  -1  20   4       21.85       24.04      0.72 o 
   0  20   4        0.67        0.35      0.25 o 
   1  20   4        2.99        4.28      0.23 o 
  -4   1   5        0.22        0.18      0.12 o 
  -3   1   5       24.67       22.66      0.69 o 
  -2   1   5       19.75       20.53      0.40 o 
  -1   1   5       43.18       44.95      1.65 o 
   0   1   5      240.01      278.62      3.84 o 
   1   1   5       48.90       50.28      0.73 o 
   2   1   5       34.56       39.08      0.68 o 
   3   1   5      110.32      113.19      1.92 o 
  -4   2   5        1.44        2.12      0.28 o 
  -3   2   5        5.13        5.27      0.19 o 
  -2   2   5       54.03       54.74      0.94 o 
  -1   2   5      502.55      530.20      8.32 o 
   0   2   5        0.49        0.55      0.09 o 
   1   2   5      376.74      386.66      6.07 o 
   2   2   5       41.90       41.19      0.71 o 
   3   2   5       32.78       30.48      0.72 o 
   4   2   5        0.67        1.05      0.27 o 
  -4   3   5        5.67        4.84      0.25 o 
  -3   3   5        4.27        4.32      0.18 o 
  -2   3   5       20.39       25.02      0.41 o 
  -1   3   5       82.40       81.30      1.16 o 
   0   3   5        0.02        0.10      0.03 o 
   1   3   5      121.61      128.37      2.04 o 
   2   3   5      307.14      292.03      5.73 o 
   3   3   5       11.22       12.70      0.38 o 
   4   3   5       11.79       12.77      0.67 o 
  -4   4   5       38.32       37.45      0.90 o 
  -3   4   5       20.42       19.75      0.43 o 
  -2   4   5       30.87       33.19      0.53 o 
  -1   4   5      401.95      408.73      5.63 o 
   0   4   5      218.22      231.74      3.65 o 
   1   4   5      211.43      228.43      3.60 o 
   2   4   5        1.50        0.79      0.22 o 
   3   4   5       16.01       15.41      0.69 o 
  -4   5   5       16.54       15.09      0.48 o 
  -3   5   5       44.61       45.37      0.84 o 
  -2   5   5        2.19        1.78      0.11 o 
  -1   5   5      284.93      286.90      3.96 o 
   0   5   5      168.61      171.51      2.72 o 
   1   5   5       82.71       97.22      1.95 o 
   2   5   5        0.34        0.30      0.16 o 
   3   5   5       45.86       41.29      0.93 o 
  -4   6   5        1.58        2.17      0.16 o 
  -3   6   5       60.30       60.80      1.08 o 
  -2   6   5       13.48       13.08      0.26 o 
  -1   6   5      279.49      277.21      3.83 o 
   0   6   5      711.34      733.33     16.18 o 
   1   6   5       20.48       22.74      0.51 o 
   2   6   5      126.19      130.65      2.62 o 
   3   6   5       14.16       12.14      0.38 o 
  -4   7   5       11.11       12.58      0.36 o 
  -3   7   5       23.20       21.96      0.47 o 
  -2   7   5       38.77       34.87      0.56 o 
  -1   7   5      135.70      131.25      2.12 o 
   0   7   5     1021.25     1076.41     20.97 o 
   1   7   5        0.27        0.99      0.09 o 
   2   7   5        2.26        2.23      0.16 o 
   3   7   5        0.25        0.27      0.12 o 
  -4   8   5        2.89        2.98      0.19 o 
  -3   8   5       33.92       34.67      0.59 o 
  -2   8   5        0.73        0.56      0.07 o 
  -1   8   5       69.27       73.97      1.23 o 
   0   8   5      183.19      189.04      3.73 o 
   2   8   5       98.16       91.24      3.09 o 
   3   8   5       29.77       30.85      2.00 o 
  -4   9   5        9.59       10.81      0.41 o 
  -3   9   5        0.17        0.12      0.08 o 
  -2   9   5       82.32       85.23      1.26 o 
  -1   9   5      138.70      140.14      1.99 o 
   0   9   5       27.88       27.54      0.62 o 
   1   9   5      229.94      231.10      4.55 o 
   2   9   5       28.88       30.94      1.57 o 
   3   9   5        3.00        3.56      0.46 o 
  -3  10   5        6.90        7.17      0.21 o 
  -2  10   5       15.55       15.90      0.31 o 
  -1  10   5        4.01        2.95      0.14 o 
   0  10   5       17.30       18.77      0.45 o 
   1  10   5       32.65       31.59      0.74 o 
   2  10   5       67.32       66.08      1.39 o 
   3  10   5        0.15        0.21      0.28 o 
  -3  11   5       14.47       15.77      0.34 o 
  -2  11   5       39.66       40.83      0.66 o 
  -1  11   5      306.49      297.95      4.87 o 
   0  11   5       17.35       16.38      0.41 o 
   1  11   5       35.80       37.72      1.05 o 
   2  11   5       10.94       11.49      0.34 o 
   3  11   5        0.20        0.14      0.13 o 
  -3  12   5        0.01       -0.07      0.08 o 
  -2  12   5        0.27        0.19      0.09 o 
  -1  12   5       48.21       45.04      0.83 o 
   0  12   5       53.43       50.31      1.08 o 
   1  12   5      142.71      147.50      4.13 o 
   2  12   5        0.03       -0.08      0.09 o 
   3  12   5        8.87        9.29      0.36 o 
  -3  13   5        0.56        0.96      0.11 o 
  -2  13   5        2.26        2.51      0.16 o 
  -1  13   5       48.57       48.16      0.88 o 
   0  13   5       45.66       41.57      0.92 o 
   1  13   5       25.33       23.06      0.56 o 
   2  13   5        7.67        6.33      0.22 o 
   3  13   5        0.00       -0.07      0.24 o 
  -3  14   5        3.94        4.30      0.29 o 
  -2  14   5       45.40       42.59      0.82 o 
  -1  14   5       11.72       13.36      0.33 o 
   0  14   5       30.37       28.96      0.68 o 
   1  14   5      124.30      122.74      2.09 o 
   2  14   5       10.67       12.22      0.33 o 
  -3  15   5        4.72        3.75      0.47 o 
  -2  15   5        6.60        7.36      0.32 o 
  -1  15   5      275.00      260.16      4.30 o 
   0  15   5       18.06       17.66      0.59 o 
   1  15   5        1.47        1.92      0.14 o 
   2  15   5        7.31        6.80      0.29 o 
  -2  16   5       15.65       15.82      0.58 o 
  -1  16   5        2.90        2.83      0.18 o 
   0  16   5       12.14       10.99      0.54 o 
   1  16   5       19.66       20.59      0.46 o 
   2  16   5       34.40       34.00      1.24 o 
  -2  17   5        3.57        2.49      0.24 o 
  -1  17   5       22.36       21.80      0.48 o 
   0  17   5       47.99       48.64      1.20 o 
   1  17   5        0.81        1.04      0.12 o 
   2  17   5        6.72        6.44      0.56 o 
  -2  18   5       14.65       14.83      0.53 o 
  -1  18   5       26.42       27.18      0.76 o 
   0  18   5       20.31       21.98      0.57 o 
   1  18   5        0.74        0.64      0.12 o 
  -1  19   5        0.06        0.24      0.17 o 
   0  19   5        0.23        0.35      0.12 o 
   1  19   5       15.21       17.78      0.49 o 
   0  20   5        6.05        7.25      0.52 o 
  -4   0   6       21.19       20.78      0.84 o 
  -3   0   6        0.24        0.34      0.16 o 
  -2   0   6      390.45      390.81     10.51 o 
  -1   0   6       65.52       67.35      1.38 o 
   0   0   6      243.67      241.97      4.73 o 
   1   0   6      121.74      112.63      2.25 o 
   2   0   6       66.15       63.50      1.32 o 
   3   0   6        9.42       11.34      0.60 o 
  -4   1   6        6.74        7.53      0.32 o 
  -3   1   6        3.84        3.75      0.22 o 
  -2   1   6       40.61       36.18      0.80 o 
  -1   1   6      244.38      259.50      4.11 o 
   1   1   6       97.23       96.04      1.36 o 
   2   1   6       60.35       61.74      1.08 o 
   3   1   6        3.79        3.11      0.24 o 
  -4   2   6        2.09        2.01      0.20 o 
  -3   2   6       26.38       26.08      0.64 o 
  -2   2   6       56.17       52.14      1.09 o 
  -1   2   6       40.56       42.40      0.63 o 
   0   2   6      150.96      175.50      2.44 o 
   1   2   6      148.92      143.14      2.00 o 
   2   2   6        0.02        0.24      0.11 o 
   3   2   6       33.05       30.79      0.81 o 
  -4   3   6        0.02        0.19      0.13 o 
  -3   3   6        0.02        0.13      0.16 o 
  -2   3   6        2.73        3.10      0.27 o 
  -1   3   6       35.11       35.60      0.64 o 
   0   3   6       12.99       17.20      0.28 o 
   1   3   6       10.43       14.03      0.35 o 
   2   3   6       17.96       20.49      0.50 o 
   3   3   6      122.30      125.05      3.73 o 
  -4   4   6        6.97        8.43      0.35 o 
  -3   4   6       20.72       20.95      0.55 o 
  -2   4   6      370.07      372.66      5.90 o 
  -1   4   6       76.86       80.51      1.15 o 
   0   4   6      206.49      230.36      3.19 o 
   1   4   6      149.16      151.69      3.00 o 
   2   4   6      300.10      285.86      5.62 o 
   3   4   6       37.16       34.78      0.82 o 
  -4   5   6        0.60        0.85      0.24 o 
  -3   5   6       20.86       20.68      0.45 o 
  -2   5   6       20.60       20.50      0.50 o 
  -1   5   6       47.31       47.84      0.71 o 
   0   5   6       14.62       18.63      1.07 o 
   1   5   6        9.06        4.90      0.23 o 
   2   5   6        0.01        1.10      0.57 o 
   3   5   6        0.62        0.73      0.22 o 
  -4   6   6       27.00       27.41      0.83 o 
  -3   6   6        1.28        1.71      0.23 o 
  -2   6   6       12.82       11.67      0.28 o 
  -1   6   6      325.34      342.44      5.41 o 
   0   6   6      124.92      129.06      2.57 o 
   1   6   6       27.33       24.97      0.57 o 
   2   6   6      137.57      128.13      2.58 o 
   3   6   6       21.07       24.26      0.62 o 
  -4   7   6        7.47        7.11      0.28 o 
  -3   7   6        7.15        7.70      0.24 o 
  -2   7   6        9.12        9.68      0.25 o 
  -1   7   6       14.16       14.17      0.30 o 
   0   7   6        6.02        5.25      0.18 o 
   1   7   6        9.84       10.09      0.29 o 
   2   7   6        0.49        0.24      0.18 o 
   3   7   6       79.05       77.55      1.64 o 
  -4   8   6        0.03        0.00      0.12 o 
  -3   8   6        7.00        6.65      0.23 o 
  -2   8   6        4.79        4.41      0.15 o 
  -1   8   6      242.23      246.04      4.85 o 
   0   8   6       79.79       81.89      1.67 o 
   1   8   6       42.86       33.15      0.73 o 
   2   8   6       49.39       40.58      0.90 o 
   3   8   6       32.52       34.04      1.66 o 
  -3   9   6        6.66        6.67      0.23 o 
  -2   9   6      177.89      176.39      2.52 o 
  -1   9   6       65.12       68.03      1.42 o 
   0   9   6        0.34        0.78      0.09 o 
   1   9   6      105.99      104.90      2.12 o 
   2   9   6       44.50       38.70      0.87 o 
   3   9   6        0.35        0.39      0.18 o 
  -3  10   6        1.53        1.31      0.12 o 
  -2  10   6       43.69       41.55      0.67 o 
  -1  10   6       79.05       76.50      1.59 o 
   0  10   6        0.17        0.29      0.17 o 
   1  10   6       64.35       58.43      1.23 o 
   2  10   6       29.61       27.06      0.65 o 
   3  10   6        0.38        0.66      0.15 o 
  -3  11   6        0.17        0.41      0.09 o 
  -2  11   6        5.54        6.29      0.68 o 
  -1  11   6      141.79      140.49      2.84 o 
   0  11   6      127.82      125.83      2.54 o 
   1  11   6      218.52      197.13      3.92 o 
   2  11   6        0.98        1.75      0.16 o 
   3  11   6        9.71        8.12      0.58 o 
  -3  12   6       24.58       23.85      0.54 o 
  -2  12   6        5.44        5.49      0.21 o 
  -1  12   6       88.26       89.49      1.86 o 
   0  12   6      204.34      191.45      7.08 o 
   1  12   6        6.36        6.32      0.24 o 
   2  12   6       32.94       32.65      0.77 o 
  -3  13   6        0.93        1.37      0.14 o 
  -2  13   6       23.83       22.55      0.50 o 
  -1  13   6        5.98        6.40      0.26 o 
   0  13   6      204.44      201.29      4.01 o 
   1  13   6       20.97       20.69      0.52 o 
   2  13   6       73.88       75.87      1.36 o 
  -3  14   6        4.78        4.90      0.23 o 
  -2  14   6       11.26       12.41      0.34 o 
  -1  14   6        0.21        0.70      0.16 o 
   0  14   6       39.28       41.57      1.33 o 
   1  14   6       26.80       22.57      0.56 o 
   2  14   6        2.18        2.96      0.20 o 
  -2  15   6        2.37        2.77      0.17 o 
  -1  15   6        0.04        0.60      0.67 o 
   0  15   6        0.24        0.25      0.11 o 
   1  15   6       19.47       19.89      0.53 o 
   2  15   6       14.69       13.70      0.51 o 
  -2  16   6        0.00        0.09      0.12 o 
  -1  16   6        9.17        9.65      0.57 o 
   0  16   6       83.81       91.17      2.80 o 
   1  16   6        4.07        4.32      0.20 o 
   2  16   6       13.48       16.50      0.88 o 
  -2  17   6        1.52        1.02      0.18 o 
  -1  17   6       17.23       14.71      0.74 o 
   0  17   6        1.11        1.08      0.13 o 
   1  17   6        1.13        1.17      0.16 o 
  -1  18   6       19.54       18.85      0.95 o 
   0  18   6        3.35        4.88      0.23 o 
   1  18   6        5.91        6.98      0.51 o 
  -1  19   6        0.06        0.13      0.11 o 
   0  19   6        0.56        0.71      0.13 o 
  -4   1   7        0.10        0.31      0.13 o 
  -3   1   7        0.36        0.54      0.13 o 
  -2   1   7       21.79       21.93      0.53 o 
  -1   1   7       74.81       83.06      1.37 o 
   0   1   7       57.16       64.37      0.93 o 
   1   1   7      271.99      270.89      3.76 o 
   2   1   7       91.80       93.97      3.19 o 
   3   1   7        0.09        0.78      0.31 o 
  -4   2   7        1.14        1.89      0.22 o 
  -3   2   7      134.12      128.06      2.57 o 
  -2   2   7        4.63        5.52      0.22 o 
  -1   2   7       53.74       58.12      0.86 o 
   0   2   7       17.71       17.80      0.30 o 
   1   2   7       73.82       74.14      1.27 o 
   2   2   7       98.76       94.30      1.61 o 
   3   2   7        4.39        3.51      0.26 o 
  -4   3   7       27.65       25.92      0.70 o 
  -3   3   7        0.13        0.31      0.11 o 
  -2   3   7       66.24       64.16      1.33 o 
  -1   3   7        1.80        1.58      0.08 o 
   0   3   7      113.74      116.73      1.65 o 
   1   3   7       11.58       11.74      0.34 o 
   2   3   7      231.59      212.41      3.49 o 
   3   3   7        0.27        0.11      0.22 o 
  -3   4   7        2.17        2.06      0.18 o 
  -2   4   7       54.37       55.02      0.96 o 
  -1   4   7       75.08       74.75      1.08 o 
   0   4   7        0.75        1.13      0.11 o 
   1   4   7      182.74      173.55      2.85 o 
   2   4   7       48.61       43.64      0.96 o 
   3   4   7       23.97       21.76      0.48 o 
  -3   5   7        4.42        4.54      0.23 o 
  -2   5   7        0.06        0.02      0.04 o 
  -1   5   7       79.20       87.48      1.44 o 
   0   5   7        1.11        0.92      0.11 o 
   1   5   7      191.80      168.22      3.34 o 
   2   5   7      214.05      217.06      4.30 o 
   3   5   7       15.71       12.90      0.40 o 
  -3   6   7       10.04        9.86      0.35 o 
  -2   6   7        3.86        3.64      0.16 o 
  -1   6   7        2.93        2.84      0.17 o 
   0   6   7        9.61        7.72      0.33 o 
   1   6   7      311.70      287.53      5.65 o 
   2   6   7       21.55       24.18      0.59 o 
   3   6   7        2.66        3.00      0.22 o 
  -3   7   7       15.16       15.79      0.47 o 
  -2   7   7        7.40        8.36      0.24 o 
  -1   7   7       21.02       18.79      0.47 o 
   0   7   7      164.42      148.55      2.97 o 
   1   7   7       76.18       77.48      1.60 o 
   2   7   7       45.35       43.97      1.10 o 
   3   7   7        6.56        7.94      0.36 o 
  -3   8   7        7.72        8.52      0.32 o 
  -2   8   7       38.83       37.64      0.70 o 
  -1   8   7      127.25      117.28      2.38 o 
   0   8   7        6.94        6.28      0.22 o 
   1   8   7        3.78        4.78      0.20 o 
   2   8   7        4.12        4.69      0.22 o 
   3   8   7        4.78        4.49      0.25 o 
  -3   9   7       47.62       49.40      1.10 o 
  -2   9   7       59.04       60.01      1.31 o 
  -1   9   7        0.02        0.04      0.10 o 
   0   9   7      244.64      213.80      4.23 o 
   1   9   7       68.85       71.82      1.50 o 
   2   9   7        0.05        0.06      0.10 o 
   3   9   7        0.12        0.06      0.18 o 
  -3  10   7        0.56        0.61      0.12 o 
  -2  10   7        4.74        4.62      0.23 o 
  -1  10   7      141.29      132.91      2.70 o 
   0  10   7       21.89       21.72      0.55 o 
   1  10   7       75.46       65.61      1.38 o 
   2  10   7        0.03        0.07      0.12 o 
  -3  11   7        8.31        8.23      0.33 o 
  -2  11   7       64.14       63.19      1.38 o 
  -1  11   7       67.01       62.84      1.35 o 
   0  11   7       10.40       10.34      0.32 o 
   1  11   7       44.99       41.47      0.92 o 
   2  11   7        0.12        0.22      0.12 o 
  -3  12   7        0.87        1.27      0.14 o 
  -2  12   7        2.91        2.59      0.20 o 
  -1  12   7        6.95        5.74      0.25 o 
   0  12   7       69.84       62.86      1.34 o 
   1  12   7        7.77        7.99      0.28 o 
   2  12   7        2.37        1.33      0.16 o 
  -3  13   7        0.06       -0.02      0.10 o 
  -2  13   7       79.83       82.48      1.77 o 
  -1  13   7        0.19        0.93      0.16 o 
   0  13   7       20.63       22.08      1.09 o 
   1  13   7        0.06        0.09      0.10 o 
   2  13   7        6.65        7.48      0.28 o 
  -2  14   7        1.32        1.24      0.16 o 
  -1  14   7       24.94       27.52      0.69 o 
   0  14   7       62.82       59.80      2.03 o 
   1  14   7        0.17        0.60      0.12 o 
   2  14   7        3.62        2.64      0.25 o 
  -2  15   7       26.94       25.76      0.68 o 
  -1  15   7      139.63      148.66      4.16 o 
   0  15   7        3.62        4.65      0.36 o 
   1  15   7        4.42        5.49      0.24 o 
  -2  16   7        3.80        4.56      0.26 o 
  -1  16   7        9.80        8.95      0.63 o 
   0  16   7        1.17        1.80      0.30 o 
   1  16   7        1.32        1.06      0.13 o 
  -1  17   7        1.98        2.43      0.34 o 
   0  17   7        0.03        0.13      0.11 o 
   1  17   7       30.24       32.42      0.91 o 
   0  18   7        6.34        5.95      0.47 o 
  -3   0   8        8.38        8.41      0.46 o 
  -2   0   8        5.00        5.18      0.32 o 
  -1   0   8        0.76        0.86      0.14 o 
   0   0   8     1036.57     1046.39     20.27 o 
   1   0   8       65.72       64.03      1.34 o 
   2   0   8        3.46        3.06      0.33 o 
   3   0   8       12.82       12.44      0.67 o 
  -3   1   8        0.06        0.30      0.12 o 
  -2   1   8       21.91       21.53      0.54 o 
  -1   1   8        4.22        4.12      0.13 o 
   0   1   8      302.49      315.63      4.37 o 
   1   1   8      587.62      571.73      9.19 o 
   2   1   8        2.06        2.37      0.22 o 
   3   1   8        1.19        1.25      0.20 o 
  -3   2   8       10.07       10.57      0.55 o 
  -2   2   8        7.80        8.25      0.36 o 
  -1   2   8       91.02       91.54      1.32 o 
   0   2   8       53.07       52.73      1.03 o 
   1   2   8       43.70       39.43      0.73 o 
   2   2   8        9.33        7.91      0.35 o 
   3   2   8        0.39        0.15      0.15 o 
  -3   3   8        2.50        2.99      0.21 o 
  -2   3   8       53.43       53.64      1.14 o 
  -1   3   8        1.05        1.39      0.10 o 
   0   3   8        6.67        6.64      0.20 o 
   1   3   8       80.64       74.48      1.28 o 
   2   3   8       58.48       59.06      1.06 o 
   3   3   8        7.70        8.75      0.39 o 
  -3   4   8       39.48       39.32      0.92 o 
  -2   4   8        0.50        0.29      0.10 o 
  -1   4   8      126.50      125.74      2.05 o 
   0   4   8       15.66       15.67      0.34 o 
   1   4   8        1.50        1.35      0.11 o 
   2   4   8        5.58        3.66      0.24 o 
   3   4   8        0.59        0.31      0.18 o 
  -3   5   8        0.84        1.08      0.24 o 
  -2   5   8        7.29        6.82      0.26 o 
  -1   5   8        9.41        7.65      0.21 o 
   0   5   8       91.21       88.56      1.50 o 
   1   5   8       10.79        6.77      0.21 o 
   2   5   8        9.21       10.82      0.29 o 
   3   5   8        0.61        0.63      0.17 o 
  -3   6   8        5.43        5.33      0.26 o 
  -2   6   8      107.60      101.25      1.70 o 
  -1   6   8        4.89        4.50      0.35 o 
   0   6   8       47.62       41.80      0.76 o 
   1   6   8       30.02       28.65      0.67 o 
   2   6   8        9.87        9.92      0.32 o 
  -3   7   8       11.12       12.40      0.41 o 
  -2   7   8       39.34       38.32      0.72 o 
  -1   7   8       47.82       43.42      0.97 o 
   0   7   8        0.24        0.90      0.10 o 
   1   7   8        9.68       11.15      0.35 o 
   2   7   8       35.21       28.54      0.68 o 
  -3   8   8        3.53        4.19      0.44 o 
  -2   8   8       37.86       36.01      0.85 o 
  -1   8   8       68.57       62.43      1.34 o 
   0   8   8       97.54       94.37      1.94 o 
   1   8   8       68.67       59.00      1.26 o 
   2   8   8        5.50        5.10      0.24 o 
  -3   9   8        7.64        9.15      0.47 o 
  -2   9   8       17.22       16.52      0.62 o 
  -1   9   8        0.65        1.50      0.25 o 
   0   9   8        0.06        0.17      0.10 o 
   1   9   8       90.69       80.58      1.68 o 
   2   9   8        4.09        5.34      0.24 o 
  -3  10   8        0.78        0.85      0.20 o 
  -2  10   8       34.69       35.72      0.86 o 
  -1  10   8       47.34       44.25      1.00 o 
   0  10   8      116.49      106.84      2.19 o 
   1  10   8        0.05        0.05      0.10 o 
   2  10   8        0.59        1.22      0.15 o 
  -2  11   8        2.29        1.70      0.22 o 
  -1  11   8       32.52       32.47      0.78 o 
   0  11   8       53.50       52.62      1.15 o 
   1  11   8        2.73        1.70      0.20 o 
   2  11   8        3.70        3.53      0.21 o 
  -2  12   8        0.02        0.14      0.12 o 
  -1  12   8        0.07        0.08      0.11 o 
   0  12   8        1.08        1.59      0.28 o 
   1  12   8       19.13       17.99      0.66 o 
   2  12   8        0.11        0.23      0.21 o 
  -2  13   8       25.57       27.10      0.71 o 
  -1  13   8        1.27        1.05      0.14 o 
   0  13   8        0.19        0.40      0.10 o 
   1  13   8       16.80       18.05      0.49 o 
  -2  14   8        6.83        6.81      0.31 o 
  -1  14   8        6.25        7.79      0.43 o 
   0  14   8        7.20        5.65      0.25 o 
   1  14   8        2.67        2.55      0.19 o 
  -2  15   8        0.00       -0.04      0.19 o 
  -1  15   8       27.63       27.52      0.71 o 
   0  15   8        6.18        7.16      0.55 o 
   1  15   8        2.12        3.00      0.37 o 
  -1  16   8       19.27       18.59      0.54 o 
   0  16   8        0.14        0.31      0.12 o 
  -3   1   9        2.07        2.17      0.20 o 
  -2   1   9       18.56       18.50      0.49 o 
  -1   1   9       29.27       30.71      0.58 o 
   0   1   9      227.78      227.30      3.18 o 
   1   1   9       73.55       70.31      1.58 o 
   2   1   9        0.07        0.04      0.29 o 
  -3   2   9        0.02        0.08      0.12 o 
  -2   2   9       29.61       30.85      0.73 o 
  -1   2   9      230.48      234.55      3.76 o 
   0   2   9        9.98       10.89      0.28 o 
   1   2   9       19.96       19.37      0.42 o 
   2   2   9        8.07        8.07      0.37 o 
  -3   3   9       23.79       24.21      0.64 o 
  -2   3   9       61.02       59.96      1.27 o 
  -1   3   9      115.21      115.82      1.91 o 
   0   3   9        0.00       -0.04      0.08 o 
   1   3   9        0.12        0.15      0.09 o 
   2   3   9        0.34        0.44      0.18 o 
  -3   4   9        8.26        8.73      0.34 o 
  -2   4   9        0.61        0.80      0.13 o 
  -1   4   9       17.24       17.94      0.54 o 
   0   4   9       83.29       79.22      1.36 o 
   1   4   9       11.56       13.80      0.33 o 
   2   4   9        0.24        0.28      0.15 o 
  -3   5   9       25.57       24.61      1.00 o 
  -2   5   9       41.08       38.87      0.88 o 
  -1   5   9      122.04      116.04      2.37 o 
   0   5   9       25.11       24.00      0.49 o 
   1   5   9       98.85      100.87      1.72 o 
   2   5   9        4.63        5.09      0.20 o 
  -3   6   9        3.63        4.08      0.25 o 
  -2   6   9        1.55        1.84      0.22 o 
  -1   6   9        0.83        0.67      0.12 o 
   0   6   9      142.86      136.78      2.28 o 
   1   6   9       50.13       42.51      0.79 o 
   2   6   9        6.91        6.02      0.32 o 
  -3   7   9       24.04       24.03      0.63 o 
  -2   7   9        5.13        4.75      0.25 o 
  -1   7   9        9.33       11.51      0.36 o 
   0   7   9        0.58        0.93      0.10 o 
   1   7   9       15.27       17.74      0.40 o 
   2   7   9        0.54        0.79      0.11 o 
  -2   8   9        5.67        5.31      0.26 o 
  -1   8   9       12.45       11.67      0.53 o 
   0   8   9       71.60       73.98      1.29 o 
   1   8   9        0.19        0.25      0.13 o 
   2   8   9        3.02        1.84      0.16 o 
  -2   9   9        1.20        0.83      0.16 o 
  -1   9   9        7.82        6.95      0.28 o 
   0   9   9        6.08        4.05      0.18 o 
   1   9   9        0.04        0.51      0.18 o 
   2   9   9       18.98       23.56      1.03 o 
  -2  10   9        7.94        7.48      0.66 o 
  -1  10   9        9.22        9.56      0.33 o 
   0  10   9      130.03      119.02      2.44 o 
   1  10   9        0.05        0.03      0.10 o 
  -2  11   9        0.18        0.43      0.13 o 
  -1  11   9       40.13       40.81      0.95 o 
   0  11   9        0.28        0.19      0.14 o 
   1  11   9        6.05        5.92      0.24 o 
  -2  12   9       15.35       16.35      0.50 o 
  -1  12   9       46.39       42.90      1.07 o 
   0  12   9        0.06        0.12      0.11 o 
   1  12   9        9.22        6.66      0.27 o 
  -2  13   9        9.07        9.31      0.57 o 
  -1  13   9        2.04        2.56      0.33 o 
   0  13   9        0.00        0.21      0.11 o 
   1  13   9        1.79        1.43      0.28 o 
  -1  14   9       10.21       11.46      0.64 o 
   0  14   9        2.09        2.76      0.19 o 
   0  15   9        0.02        0.06      0.20 o 
  -3   0  10       32.03       33.45      1.18 o 
  -2   0  10        0.10        0.54      0.18 o 
  -1   0  10        1.88        2.44      0.25 o 
   0   0  10       10.38        8.82      0.48 o 
   1   0  10        2.10        1.73      0.26 o 
   2   0  10       12.97       14.87      0.73 o 
  -3   1  10        3.22        3.02      0.23 o 
  -2   1  10        7.51        8.39      0.31 o 
  -1   1  10       29.56       33.69      0.74 o 
   0   1  10      190.51      196.38      3.24 o 
   1   1  10        5.25        5.42      0.28 o 
   2   1  10       12.78       14.43      0.50 o 
  -3   2  10       10.41       10.32      0.50 o 
  -2   2  10        9.24        9.59      0.34 o 
  -1   2  10        2.46        3.14      0.16 o 
   0   2  10        9.08       10.34      0.28 o 
   1   2  10        0.13       -0.07      0.12 o 
   2   2  10        2.76        2.22      0.23 o 
  -3   3  10        2.12        1.87      0.27 o 
  -2   3  10        1.83        2.24      0.26 o 
  -1   3  10      105.69      105.74      2.18 o 
   0   3  10       72.13       72.32      1.26 o 
   1   3  10        0.02        0.10      0.12 o 
   2   3  10       23.16       23.18      0.69 o 
  -3   4  10        3.15        3.20      0.33 o 
  -2   4  10       44.15       42.77      1.47 o 
  -1   4  10       36.64       35.29      0.83 o 
   0   4  10        7.74        8.39      0.25 o 
   1   4  10       13.39       12.53      0.36 o 
   2   4  10       13.65       15.12      0.55 o 
  -3   5  10        6.91        6.36      0.42 o 
  -2   5  10       19.41       19.67      0.75 o 
  -1   5  10       31.21       30.86      0.75 o 
   0   5  10        2.95        3.28      0.17 o 
   1   5  10       18.21       20.04      0.44 o 
   2   5  10        1.74        1.89      0.22 o 
  -2   6  10       22.32       21.79      0.81 o 
  -1   6  10        3.23        3.91      0.22 o 
   0   6  10       28.94       33.28      0.65 o 
   1   6  10        0.89        1.22      0.13 o 
  -2   7  10       49.47       45.84      1.45 o 
  -1   7  10        9.70        7.87      0.30 o 
   0   7  10        1.70        1.71      0.15 o 
   1   7  10        8.23        9.15      0.27 o 
  -2   8  10        1.00        1.06      0.20 o 
  -1   8  10       58.23       59.23      1.31 o 
   0   8  10        0.47        0.04      0.10 o 
   1   8  10       10.16       11.93      0.40 o 
  -2   9  10       11.25       12.09      0.43 o 
  -1   9  10       27.58       25.69      0.66 o 
   0   9  10        4.50        3.88      0.22 o 
   1   9  10        0.00        0.17      0.09 o 
  -2  10  10        2.14        2.05      0.30 o 
  -1  10  10        1.91        1.86      0.23 o 
   0  10  10       11.54       11.94      0.38 o 
   1  10  10        0.77        1.73      0.14 o 
  -1  11  10        0.00        0.31      0.22 o 
   0  11  10        3.05        2.06      0.18 o 
  -1  12  10       23.39       23.09      0.98 o 
   0  12  10        1.53        1.57      0.28 o 
  -2   1  11        0.00        0.01      0.12 o 
  -1   1  11      108.89      111.14      3.16 o 
   0   1  11        1.78        2.37      0.20 o 
   1   1  11        3.42        2.83      0.23 o 
  -2   2  11       19.46       20.71      0.56 o 
  -1   2  11       40.56       48.11      1.09 o 
   0   2  11        0.47        0.42      0.22 o 
   1   2  11        0.17        0.06      0.13 o 
  -2   3  11       13.59       14.02      0.62 o 
  -1   3  11       25.27       25.10      0.65 o 
   0   3  11       35.81       37.25      0.97 o 
   1   3  11        3.62        4.76      0.29 o 
  -2   4  11       62.16       65.90      2.01 o 
  -1   4  11        0.62        1.21      0.23 o 
   0   4  11        5.67        5.84      0.21 o 
   1   4  11        2.50        2.20      0.22 o 
  -2   5  11        5.13        5.03      0.37 o 
  -1   5  11        0.04        0.01      0.11 o 
   0   5  11        2.39        3.00      0.17 o 
   1   5  11       47.14       51.56      0.96 o 
  -1   6  11       25.11       25.09      0.65 o 
   0   6  11        2.71        4.44      0.29 o 
   1   6  11        2.47        2.83      0.17 o 
  -1   7  11        1.00        1.01      0.15 o 
   0   7  11        2.54        3.73      0.22 o 
   1   7  11       14.90       16.56      0.40 o 
  -1   8  11        0.48        0.63      0.14 o 
   0   8  11        0.15        0.27      0.38 o 
  -1   9  11        1.40        1.50      0.27 o 
   0   9  11        0.92        0.73      0.24 o 
   0   0  12       15.35       20.26      0.84 o 
   0   1  12        0.82        1.10      0.17 o 
  -1   2  12       10.99       10.52      0.51 o 
   0   2  12        0.89        1.04      0.17 o 
  -1   3  12        3.15        3.39      0.32 o 
   0   3  12        1.30        0.85      0.16 o 
  -1   4  12        2.19        3.30      0.23 o 
   0   4  12        2.50        3.81      0.37 o 
  -1   5  12        1.50        2.20      0.20 o 
                                                 
